# Supplementary material for: Cancer outcomes and cardiopulmonary toxicities for Black patients with breast cancer treated with proton therapy
Source: JNCI Cancer Spectr. 2024 Dec 28;9(1):pkae129. doi: 10.1093/jncics/pkae129 (PMC12257934; doi:10.1093/jncics/pkae129)
Supplement: pkae129_Supplementary_Data [file pkae129_supplementary_data.zip]

Archive with 2 entries (2 files):
- pkae129_Supplementary_Data.zip
- Supplemental Materials.docx
